# Supplementary material for: LC-HRMS-Based Identification of Transformation Products of the Drug Salinomycin Generated by Electrochemistry and Liver Microsome
Source: Antibiotics (Basel). 2022 Jan 25;11(2):155. doi: 10.3390/antibiotics11020155 (PMC8868298; doi:10.3390/antibiotics11020155)
Supplement: Supplementary file 1 [file antibiotics-11-00155-s001.zip]

Archive with 1 entries (1 files):
- antibiotics-1571070-supplementary.pdf
